# Supplementary material for: Polygenic Scores and Parental Predictors: An Adult Height Study Based on the United Kingdom Biobank and the Framingham Heart Study
Source: Front Genet. 2021 May 21;12:669441. doi: 10.3389/fgene.2021.669441 (PMC8176283; doi:10.3389/fgene.2021.669441)
Supplement: Supplementary file 4 [file Table_1.XLSX]

## Sheet: Sheet1
Model Selection Approach	Predictors in the optimal model	in-sample R2 in UKB	in-sample MAD in UKB	R2cv over 50-fold in UKB	MAD over 50-fold in UKB
Stepwise AIC	age + sex + prs.1 + prs.2 + prs.6 + PC8 + PC14 + PC16 + PC17 + PC18 + PC23 + PC28 + PC30 + PC33 + PC34 + PC36 + PC40 + age.m + height.m + prs.2.m + prs.3.m + prs.4.m + PC13.m + PC15.m + PC17.m + PC18.m + PC23.m + PC25.m + PC28.m + PC33.m + PC34.m + PC37.m + height.f + prs.1.f + prs.2.f + PC3.f + PC10.f + PC12.f + PC14.f + PC16.f + PC17.f + PC28.f + PC34.f	0.8219	3.02	0.8138(0.06)	3.15(0.52)
Stepwise BIC	sex + prs.2 + PC8 + height.m + prs.2.m + height.f + prs.2.f	0.804	3.14	0.8130(0.06)	3.17(0.49)
Lasso with EBIC	sex +prs.1 + prs.2 + prs.4 + height.m + height.f	0.7856	3.3	0.7916(0.07)	3.32(0.56)
Elastic net with EBIC	sex + prs.1 + prs.2 + prs.3 + prs.4 + prs.5 + prs.6 + prs.7 + prs.8 + prs.9 + PC10 + height.m + height.f	0.7881	3.28	0.7912(0.08)	3.32(0.61)
SCAD with EBIC	sex + prs.2 + height.m + prs.2.m + height.f + prs.2.f	0.8025	3.16	0.8150(0.05)	3.19(0.49)
MCP with EBIC
MCP with 10-fold CV
Lasso with 10-fold CV	sex + prs.1 + prs.2 + PC1 + PC8 + PC10 +PC31 + PC33 + PC36 + PC40 + height.m + prs.2.m + PC6.m + PC25.m + PC26.m + PC37.m + PC40.m + height.f + prs.1.f + prs.2.f + prs.8.f + PC1.f + PC2.f + PC3.f + PC4.f + PC8.f + PC10.f + PC12.f + PC14.f + PC17.f + PC28.f + PC39.f	0.8143	3.08	0.8106(0.08)	3.20(0.67)
Elastic net with 10-fold CV	age + sex + prs.1 + prs.2 + prs.3 + prs.4 + prs.5 + prs.6 + PC1 + PC2 + PC4 + PC7 + PC8 + PC9 + PC10 + PC14 + PC16 + PC20 + PC23 + PC28 + PC29 + PC30 + PC31 + PC33 + PC34 + PC35 + PC36 + PC40 + age.m + height.m + prs.1.m + prs.2.m + prs.4.m + prs.8.m + PC1.m + PC6.m + PC10.m + PC11.m + PC13.m + PC15.m + PC16.m + PC18.m + PC20.m + PC22.m + PC23.m + PC25.m + PC26.m + PC27.m + PC31.m + PC32.m + PC33…	0.8247	2.98	0.7986(0.07)	3.27(0.60)
SCAD with 10-fold CV	sex + prs.2 +height.m + prs.2.m + height.f + prs.2.f + PC8.f	0.8041	3.16	0.8136(0.07)	3.18(0.59)
