# Supplementary material for: Polygenic Scores and Parental Predictors: An Adult Height Study Based on the United Kingdom Biobank and the Framingham Heart Study
Source: Front Genet. 2021 May 21;12:669441. doi: 10.3389/fgene.2021.669441 (PMC8176283; doi:10.3389/fgene.2021.669441)
Supplement: Supplementary file 5 [file Table_2.XLSX]

## Sheet: Sheet1
Model	In-sample R2 in UKB	In-sample MAD in UKB
Sex + PRS.2	0.6756	4.01
Full Model without parental information	0.6839	4.03
Sex + PRS.2 + Parental height	0.7484	3.55
Sex + PRS.2 + Parental height + Parental PSR.2s	0.7611	3.45
Full Model without parental information	0.7271	3.73
